# Supplementary material for: Sedentary behavior associated with reduced medial temporal lobe thickness in middle-aged and older adults
Source: PLoS One. 2018 Apr 12;13(4):e0195549. doi: 10.1371/journal.pone.0195549 (PMC5896959; doi:10.1371/journal.pone.0195549)
Supplement: S1 Table — (XLSX) [file pone.0195549.s001.xlsx]

## Sheet: Sitting
Subject	Sex	Ethnic	Educ	e4grp	Age	MMSE	HamD	HamA	DigSym	DelayVP	BFRSelective Reminding Delayed	Sitting	METminwk	IPAQgrp	ACA1	ACA23DG	AECort	AFusiCort	APhCort	APeCort	Asubic	TOTAL
9690	M	Caucasian	14	Non-E4	66	30	4	9	57	8	11	10	777	Low	2.25275	3.3639	2.6358	2.78055	2.4611	2.6182	2.582	2.67061
9722	M	Other	20	E4	71	29	8	4	47	1	.	11	1039.8	Low	2.08825	2.916	2.7773	2.4982	3.13505	2.56485	1.9905	2.56716
9735	F	Caucasian	14	Non-E4	66	30	2	0	60	3	2	5	795	Low	2.2096	3.15045	2.40835	2.7616	3.17635	3.28765	1.88995	2.69771
9787	F	Caucasian	14	Non-E4	63	29	0	9	64	8	4	7	2400	High	1.8206	2.8603	2.30295	2.48635	2.6916	2.37405	1.85835	2.34203
10010	F	Caucasian	18	E4	71	30	0	1	94	8	5	3	2358	High	1.969	3.0667	2.73345	2.627	2.5617	2.49755	2.1513	2.51524
10021	F	Caucasian	18	E4	71	28	0	0	48	4	6	5	693	Low	2.05525	2.8909	2.46375	2.8586	3.0989	2.5741	2.1741	2.58794
10114	F	Caucasian	14	E4	66	29	13	12	62	8	6	4	495	Low	2.2007	2.8885	3.3431	2.9061	3.41055	3.21425	2.37145	2.90495
10127	F	Caucasian	18	Non-E4	65	30	0	7	81	8	9	6	1645.8	High	2.1917	2.79195	2.2465	2.62925	2.66805	2.275	2.0619	2.40919
10134	F	Caucasian	18	Non-E4	51	30	6	4	92	8	11	7	396	Low	1.94525	2.4863	2.40195	2.68455	2.34095	2.2577	2.0708	2.3125
10138	F	Other	14	Non-E4	53	30	2	4	66	8	8	10	742.8	Low	2.01155	3.01475	2.48055	2.65265	2.54495	2.50935	1.7419	2.42224
10145	M	Caucasian	23	E4	65	29	0	2	52	8	6	15	2736	High	2.0979	2.8679	2.25575	2.54765	2.3853	2.3776	2.08035	2.37321
10161	M	Caucasian	12	E4	66	29	2	2	55	7	4	2	4377	High	2.1471	3.19205	2.56805	2.69135	2.94365	2.27175	2.2848	2.58554
10172	M	Caucasian	18	E4	75	29	6	10	40	8	6	6	99	Low	2.1732	3.0667	2.6502	2.5026	2.56645	2.77175	2.1869	2.55969
10181	F	Caucasian	18	Non-E4	55	28	5	3	74	5	9	9	1713	High	1.91995	2.62435	2.0293	2.4587	2.11675	2.6335	1.76115	2.22053
10192	F	Caucasian	13	E4	48	29	0	8	88	8	11	7	693	Low	2.12075	2.85705	2.6864	2.6731	2.90895	2.46805	2.32455	2.57698
10201	F	Other	14	E4	52	28	1	10	63	4	10	8	727.8	Low	2.1166	3.03335	2.6495	2.80095	3.0006	2.85745	1.9822	2.63438
10203	F	Other	16	Non-E4	54	30	2	4	57	8	12	10	1971	High	2.08755	2.98785	3.0297	2.8584	3.12965	2.862	2.4573	2.77321
10208	F	Caucasian	18	Non-E4	46	30	0	6	88	4	10	3	2874	High	2.15235	2.5883	2.5582	3.0976	3.1042	3.01315	2.52735	2.72016
10213	F	Caucasian	20	Non-E4	54	29	2	6	99	7	9	6	1639.8	High	1.81355	2.67755	2.2132	2.4449	2.36935	2.2101	1.86105	2.2271
10214	F	Caucasian	16	Non-E4	49	30	0	2	86	7	9	3	2430	High	2.0803	3.4169	2.6053	2.8247	3.12135	2.6891	2.29125	2.71841
10217	F	Caucasian	18	Non-E4	59	30	0	1	72	8	8	5	594	Low	2.12235	3.10165	3.1138	2.6651	3.4886	2.7613	2.1465	2.77133
10220	F	Caucasian	14	E4	65	29	0	2	53	8	1	5	2079	High	2.1449	3.16265	3.48575	3.08495	3.8008	3.2731	2.42705	3.05417
10221	M	Caucasian	18	Non-E4	63	28	0	0	67	8	11	12	693	Low	2.0899	2.9851	2.5759	2.80845	2.6949	2.82565	1.9833	2.56617
10227	F	Caucasian	14	E4	66	30	0	8	77	8	11	3	777	Low	2.1128	3.0283	2.74475	2.65175	2.9834	2.82245	2.1681	2.64451
10229	M	Caucasian	18	E4	57	30	0	1	70	8	10	9	1230	Low	2.04595	2.92965	2.51995	2.55015	2.58275	2.4179	2.04065	2.441
10230	F	Other	14	Non-E4	69	29	0	6	49	4	11	5	684	Low	1.9712	2.99475	2.98055	2.5767	2.7122	2.61035	1.94075	2.54093
10231	F	Caucasian	15	E4	57	30	0	1	65	8	12	12	1392	Low	1.83615	3.0099	2.4689	2.7416	2.60635	2.29415	1.8227	2.39711
10240	F	Caucasian	18	Non-E4	70	29	1	7	52	4	4	4	643.8	Low	1.9605	2.73115	2.2353	2.5046	2.89265	2.78995	1.91695	2.43301
10241	M	Caucasian	20	Non-E4	65	29	0	0	56	8	5	8	5112	High	1.9692	3.22455	3.03185	2.86155	3.05925	2.64895	2.2501	2.72078
10278	F	Caucasian	14	Non-E4	60	29	0	3	.	.	.	8	1150.2	Low	2.11335	2.9431	2.26135	2.5542	2.77255	2.5798	1.9131	2.44821
10283	M	Caucasian	16	Non-E4	63	28	0	1	50	1	1	3	132	Low	1.9634	2.8595	2.78635	2.62815	2.76445	2.70745	2.0383	2.53537
10289	M	Other	14	Non-E4	47	30	0	2	90	8	7	8	3000	High	1.83405	2.77445	2.3892	2.40415	2.4926	2.3579	2.12285	2.33931
50028	F	Caucasian	18	E4	46	30	.	.	.	.	8	12	852	Low	1.83945	2.63215	2.0851	2.3462	2.34595	2.339	2.02595	2.23054
50034	F	Caucasian	16	Non-E4	62	30	5	10	.	.	12	13	360	Low	2.08475	2.73135	2.2894	2.7285	2.56585	2.509	1.979	2.41255
50042	F	Caucasian	16	E4	57	29	.	.	.	8	12	8	3942	High	1.9975	2.93285	2.25535	2.47845	2.42445	2.15295	2.29725	2.36269
